# Supplementary material for: Siraitia grosvenorii Extract Protects Lipopolysaccharide-Induced Intestinal Inflammation in Mice via Promoting M2 Macrophage Polarization
Source: Pharmaceuticals (Basel). 2024 Aug 4;17(8):1023. doi: 10.3390/ph17081023 (PMC11357656; doi:10.3390/ph17081023)
Supplement: Supplementary file 1 [file pharmaceuticals-17-01023-s001.zip]

Archive with 2 entries (2 files):
- Table S1 Chemical constituents of Siraitia grosvenorii extract.pdf
- Table S2 The data about mice body weight in five groups.pdf
